# Supplementary material for: Improved Repopulation Efficacy of Decellularized Small Diameter Vascular Grafts Utilizing the Cord Blood Platelet Lysate
Source: Bioengineering (Basel). 2021 Aug 27;8(9):118. doi: 10.3390/bioengineering8090118 (PMC8467559; doi:10.3390/bioengineering8090118)
Supplement: Supplementary file 1 [file bioengineering-08-00118-s001.zip]

Archive with 1 entries (1 files):
- bioengineering-1340186-supplementary.pdf
